# Supplementary material for: Effects of Mass Change on Liquid–Liquid Phase Separation of the RNA-Binding Protein Fused in Sarcoma
Source: Biomolecules. 2023 Mar 30;13(4):625. doi: 10.3390/biom13040625 (PMC10135815; doi:10.3390/biom13040625)
Supplement: Supplementary file 1 [file biomolecules-13-00625-s001.zip]

Archive with 30 entries (30 files):
- FigS1.Parameter epsilon.png
- FigS10.PLD1.2.png
- FigS11.PLD1.3.png
- FigS12.PLD1.5.png
- FigS13.RGG1.0.png
- FigS14.RGG1.1.png
- FigS15.RGG1.2.png
- FigS16.RGG1.3.png
- FigS17.RGG1.5.png
- FigS18.pr_t100-PH-PL.png
- FigS19.prT_PH-PL.png
- FigS2.tGPH-PL(epsilon1).png
- FigS20.PH&PL.png
- FigS21.pr6_Tvelcom.png
- FigS22.t100-T-mExch.png
- FigS23.tGT-mvelcom_4.png
- FigS24.tGT-mExch.png
- FigS25.pr1113_wPchain.png
- FigS26.tGProbability.png
- FigS27.pr6_TmD.png
- FigS28.tGT-mD2.png
- FigS29.Eintra_inter_4.png
- FigS3.tGPH-PL(epsilon3).png
- FigS30.tGEintra_inter.png
- FigS4.PLD-tG1.png
- FigS5.PLD-tG2.png
- FigS6.RGG-tG1.png
- FigS7.RGG-tG2.png
- FigS8.PLD1.0.png
- FigS9.PLD1.1.png
